# Supplementary material for: Deciphering the Pyroptosis-Related Prognostic Signature and Immune Cell Infiltration Characteristics of Colon Cancer
Source: Front Genet. 2021 Oct 12;12:755384. doi: 10.3389/fgene.2021.755384 (PMC8546261; doi:10.3389/fgene.2021.755384)
Supplement: Supplementary file 1 [file Table1.XLSX]

## Sheet: Sheet1
aDCs	APC_co_inhibition	APC_co_stimulation	B_cells	CCR	CD8+_T_cells	Check-point	Cytolytic_activity	DCs	HLA	iDCs	Inflammation-promoting	Macrophages	Mast_cells	MHC_class_I	Neutrophils	NK_cells	Parainflammation	pDCs	T_cell_co-inhibition	T_cell_co-stimulation	T_helper_cells	Tfh	Th1_cells	Th2_cells	TIL	Treg	Type_I_IFN_Reponse	Type_II_IFN_Reponse
CD83	C10orf54	CD40	BACH2	CCL16	CD8A	IDO1	PRF1	CCL17	HLA-E	CD1A	CCL5	C11orf45	CMA1	B2M	EVI2B	KLRC1	CXCL10	CLEC4C	BTLA	CD2	CD4	PDCD1	IFNG	PMCH	ITM2C	IL12RB2	DDX4	GPR146
LAMP3	CD274	CD58	BANK1	TPO		LAG3	GZMA	CCL22	HLA-DPB2	CD1E	CD19	CD68	MS4A2	HLA-A	HSD17B11	KLRF1	PLAT	CXCR3	C10orf54	CD226		CXCL13	TBX21	LAIR2	CD38	TMPRSS6	IFIT1	SELP
CCL1	LGALS9	CD70	BLK	TGFBR2		CTLA4		CD209	HLA-C		CD8B	CLEC5A	TPSAB1	TAP1	KDM6B		CCND1	GZMB	CD160	CD27		CXCR5	CTLA4	SMAD2	THEMIS2	CTSC	IFIT2	AHR
	PDCD1LG2	ICOSLG	BTLA	CXCL2		TNFRSF9		CCL13	HLA-J		CXCL10	CYBB			MEGF9		LGMN	IL3RA	CD244	CD28			STAT4	CXCR6	GLYR1	LAPTM4B	IFIT3
	PVRL3	SLAMF1	CD79A	CCL14		ICOS			HLA-DQB1		CXCL13	FUCA1			MNDA		PLAUR	IRF7	CD274	CD40LG			CD38	GATA3	ICOS	TFRC	IRF7
		TNFSF14	CD79B	TGFBR3		CD80			HLA-DQB2		CXCL9	GPNMB			NLRP12		AIM2	IRF8	CTLA4	ICOS			IL12RB2	IL26	F5	RNF145	ISG20
		TNFSF15	FCRL1	IL11RA		PDCD1LG2			HLA-DQA2		GNLY	HS3ST2			PADI4		MMP7	LILRA4	HAVCR2	SLAMF1			LTA		TIGIT	NETO2	MX1
		TNFSF18	FCRL3	CCL11		TIGIT			HLA-DQA1		GZMB	LGMN			SELL		ICAM1	PHEX	LAG3	TNFRSF18			CSF2		KLRD1	ADAT2	MX2
		TNFSF4	HVCN1	IL4I1		CD70			HLA-A		IFNG	MMP9			TRANK1		MX2	PLD4	LAIR1	TNFRSF25					IRF4	CHST2	RSAD2
		TNFSF8	RALGPS2	IL33		TNFSF9			HLA-DMA		IL12A	TM4SF19			VNN3		CXCL9	PTCRA	TIGIT	TNFRSF4					PRKCQ	CTLA4	TNFSF10
		TNFSF9		CXCL12		ICOSLG			HLA-DOB		IL12B						ANXA1			TNFRSF8					FCRL5	NFE2L3
				CXCL10		KIR3DL1			HLA-DRB1		IRF1						TLR2			TNFRSF9					SIRPG	LIMA1
				BMPER		CD86			HLA-H		PRF1						PLA2G2D			TNFSF14					LPXN	IL1R2
				BMP8A		PDCD1			HLA-B		STAT1						ITGA2								IL2RG	ICOS
				CXCL11		LAIR1			HLA-DRB5		TBX21						MX1								CCL5	HSDL2
				IL21R		TNFRSF8			HLA-DOA								HMOX1								LCK	HTATIP2
				IL17B		TNFSF15			HLA-DPB1								CD276								TRAF3IP3	FKBP1A
				TNFRSF9		TNFRSF14			HLA-DRA								TIRAP								CD86	TIGIT
				ILF2		IDO2			HLA-DRB6								IL33								MAL	CCR8
				CX3CR1		CD276			HLA-L								PTGES								LILRB1	LTA
				CCR8		CD40			HLA-F								TNFRSF12A								DOK2	SLC35F2
				TNFSF12		TNFRSF4			HLA-G								SCARB1								CD6	IL21R
				CSF3		TNFSF14			HLA-DMB								CD14								PAG1	AHCYL1
				TNFSF4		HHLA2			HLA-DPA1								BLNK								LAX1	SOCS2
				BMP3		CD244											IFIT3								PLEK	ETV7
				CX3CL1		CD274											RETNLB								PIK3CD	BCL2L1
				BMP5		HAVCR2											IFIT2								SLAMF1	RRAGB
				CXCR2		CD27											ISG15								XCL1	ACSL4
				TNFRSF10D		BTLA											OAS2								GPR171	CHRNA6
				BMP2		LGALS9											REL								XCL2	BATF
				CXCL14		TMIGD2											OAS3								TBX21	LAX1
				CCL28		CD28											CD44								CD2	ADPRH
				CXCL3		CD48											PPARG								CD53	TNFRSF4
				BMP6		TNFRSF25											BST2								KLHL6	ANKRD10
				CCL21		CD40LG											OAS1								SLAMF6	CD274
				CXCL9		ADORA2A											NOX1								CD40	CASP1
				CCL23		VTCN1											PLA2G2A								SIT1	LY75
				IL6		CD160											IFIT1								TNFRSF4	NPTN
				TNFRSF18		CD44											IFITM3								CD79A	SSTR3
				IL17RD		TNFSF18											IL1RN								CD247	GRSF1
				IL17D		TNFRSF18																			LCP2	CSF2RB
				IL27		BTNL2																			CD3D	TMEM184C
				CCL7		C10orf54																			CD27	NDFIP2
				IL1R1		CD200R1																			SH2D1A	ZBTB38
				CXCR4		TNFSF4																			FYB	ERI1
				CXCR2P1		CD200																			ARHGAP30	TRAF3
				TGFB1I1		NRP1																			ACAP1	NAB1
				IFNGR1																					CST7	HS3ST3B1
				IL9R																					CD3G	LAYN
				IL1RAPL1																					IL2RB	JAK1
				IL11																					CD3E	VDR
				CSF1																					FCRL3	LEPROT
				IL20RA																					CORO1A	GCNT1
				IL25																					ITK	PTPRJ
				TNFRSF4																					TCL1A	IKZF2
				IL18																					CYBB	CSF1
				ILF3																					CSF2RB	ENTPD1
				CCL20																					IKZF1	TNFRSF18
				TNFRSF12A																					NCF4	METTL7A
				IL6ST																					DOCK2	KSR1
				CXCL13																					CCR2	SSH1
				IL12B																					PTPRC	CADM1
				TNFRSF8																					PLAC8	IL1R1
				IL6R																					NCKAP1L	ACP5
				BMPR2																					IL7R	CHST7
				IFNE																					2021-09-06	THADA
				IL1RAPL2																					CD28	CD177
				IL3RA																					STAT4	NFAT5
				BMP4																					CD8A	ZNF282
				CCL24																					LY9	MAGEH1
				TNFSF13B																					CD48
				CCR4																					HCST
				IL2RA																					PTPRCAP
				IL32																					SASH3
				TNFRSF10C																					ARHGAP25
				IL22RA1																					LAT
				BMPR1A																					TRAT1
				CXCR5																					IL10RA
				CXCR3																					PAX5
				IFNA8																					CCR7
				IL17REL																					DOCK11
				IFNB1																					PARVG
				IFNAR1																					SPNS1
				TNFRSF1B																					CD52
				CCL17																					HCLS1
				IFNL1																					ARHGAP9
				IL16																					GIMAP6
				IL1RL1																					PRKCB
				ILK																					MS4A1
				CCL25																					GPR18
				ILDR2																					TBC1D10C
				CXCR1																					GVINP1
				IL36RN																					P2RY8
				IL34																					EVI2B
				TGFB1																					VAMP5
				IFNG																					KLRK1
				IL19																					SELL
				ILKAP																					MPEG1
				BMP2K																					MS4A6A
				CCR10																					ARHGAP15
				ILDR1																					MFNG
				EPO																					GZMK
				CCR7																					SELPLG
				IL17C																					TARP
				IL23A																					GIMAP7
				CCR5																					FAM65B
				IL7																					INPP5D
				EPOR																					ITGA4
				CCL13																					MZB1
				IL2RG																					GPSM3
				IL31RA																					STK10
				TNFAIP6																					CLEC2D
				IFNL2																					IL16
				BMP1																					NLRC3
				IL12RB1																					GIMAP5
				TNFAIP8																					GIMAP4
				IL4R																					IFFO1
				TNFRSF6B																					CFH
				TNFAIP8L1																					PVRIG
				TNFRSF10B																					CFHR1
				IFNL3
				CCL5
				CXCL6
				CXCL1
				CCR3
				TNFSF11
				CSF1R
				IL21
				IL1RAP
				IL12RB2
				CCL1
				IL17RA
				CCR1
				IL1RN
				TNFRSF11B
				TNFRSF14
				IL13
				IL2RB
				BMP8B
				CCL2
				IL24
				IL18RAP
				TGFBI
				TNFSF10
				TNFRSF11A
				CXCL5
				IL5RA
				TNFSF9
				IL1RL2
				TNFRSF13C
				IL36G
				IL15RA
				TNFRSF21
				CXCL8
				IL22RA2
				TNFAIP8L2
				IL18R1
				IFNLR1
				CXCR6
				CCL3L3
				TNFRSF1A
				IL17RE
				IFNGR2
				IL17RC
				TNFAIP8L3
				ILVBL
				TGFBRAP1
				CCL4L1
				CSF2RA
				CCRN4L
				CCL26
				TNFAIP1
				CCRL2
				IFNA10
				TNFRSF17
				IFNA13
				IL20
				IL18BP
				CCL3L1
				TNFSF12-TNFSF13
				IL5
				IL23R
				IL26
				TNF
				TGFA
				CSF2
				IL1F10
				CXCL17
				TNFSF13
				IFNA4
				IL37
				IL12A
				IL7R
				IFNA1
				IL1A
				IL4
				IL2
				CCL22
				CSF3R
				IL10
				IFNK
				TGFB2
				IL1R2
				IL1B
				IL17F
				IL27RA
				IL15
				TNFSF8
				IL36B
				XCL1
				CXCL16
				TNFRSF19
				IL3
				CCL3
				IFNA2
				BMPR1B
				IFNA21
				TNFSF18
				CCL8
				IL17RB
				TNFRSF25
				IL22
				IL10RB
				IFNAR2
				CCL18
				IFNA16
				CSF2RB
				IL36A
				TNFAIP3
				IL13RA2
				IL13RA1
				CCR9
				TNFRSF10A
				IFNA7
				IFNW1
				XCL2
				TNFSF14
				CCR2
				BMP15
				BMP10
				CCL15-CCL14
				TGFBR1
				IFNA5
				BMP7
				IFNA14
				IL20RB
				IL10RA
				IFNA17
				CCR6
				TGFB3
				CCL15
				CCL4
				CCL27
				TNFRSF13B
				TNFAIP2
				IL31
				IL17A
				TNFSF15
				CCL19
				IFNA6
				IL9
